# Supplementary material for: Identifying the gene responsible for non‐photochemical quenching reversal in Phaeodactylum tricornutum
Source: Plant J. 2024 Oct 30;120(5):2113–26. doi: 10.1111/tpj.17104 (PMC11629738; doi:10.1111/tpj.17104)
Supplement: Supplementary file 2 — Data S1. HPLC pigment analysis data. [file TPJ-120-2113-s002.xlsx]

## Sheet: WT
Sample Name	AP_Pt_wt1A_LL_0	AP_Pt_wt2A_HL_15	AP_Pt_wt3A_LL_15	AP_Pt_wt4A_LL_30		AP_Pt_wt1B_LL_0b	AP_Pt_wt2B_HL_15	AP_Pt_wt3B_LL_15	AP_Pt_wt4B_LL_30		AP_Pt_wt1C_LL_0	AP_Pt_wt1C_HL_15	AP_Pt_wt3C_LL_15	AP_Pt_wt4C_LL_30
HPLC-Date	2023-11-14	2023-11-14	2023-11-14	2023-11-15		2023-11-24	2023-11-24	2023-11-24	2023-11-24		2023-11-27	2023-11-27	2023-11-27	2023-11-27
Kulturvol. [µL]	7000	7000	7000	7000		7000	7000	7000	7000		7000	7000	7000	7000
Extraktvol. [µL]	700	700	700	700		700	700	700	700		1000	1000	1000	1000
Injekt-Vol. [µL]	90.9091	90.9091	90.9091	90.9091		90.9091	90.9091	90.9091	90.9091		90.9091	90.9091	90.9091	90.9091
Volumenfaktor	1.1	1.1	1.1	1.1		1.1	1.1	1.1	1.1		1.57143	1.57143	1.57143	1.57143
Zellzahl / ml
	0 min HL	15 min HL	15 min LL	30 min LL		0 min HL	15 min HL	15 min LL	30 min LL		0 min HL	15 min HL	15 min LL	30 min LL
Sampling Time Point	0	15	30	45		0	15	30	45		0	15	30	45
	Fläche	Fläche	Fläche	Fläche		Fläche	Fläche	Fläche	Fläche		Fläche	Fläche	Fläche	Fläche
Chlorophyll c	765239	784712	826070	887712		863454	861531	943875	972509		788669	864176	869357	896782
Chlorophyllid a	73562	46018	59922	47951		72243	48089	58763	154225		108351	86056	65946	60673
Fucoxanthin	1646538	1721450	1765193	1874950		1932771	1932244	2070816	2108130		1792096	1957015	1930227	2005984
cis- Fucoxanthin	89696	62037	73975	91511		112177	48605	63379	71533		56092	50667	61006	59084
Neoxanthin
Violaxanthin
Diadinoxanthin	976508	529232	1164991	1276918		1145736	541754	1363043	1393378		1082843	540499	1330575	1414025
Antheraxanthin
Diatoxanthin	10551	453764	50920	39730		13737	618345	58245	46350		14629	583499	61813	50061
Zeaxanthin
Chlorophyll a	1343637	1433721	1496543	1631825		1544384	1589103	1721682	1710899		1377042	1554657	1600119	1681442
β- Carotin	182983	260441	244382	259149		177486	269967	261152	241294		173360	242062	231090	234408
Phytoen
Chl a 440 nm
Chl a 445 nm
445/440
Pigmentkonz (µg/ml)
Chlorophyll c	0.0461996	0.0473752	0.0498721	0.0535936		0.0521291	0.052013	0.0569843	0.058713		0.0680201	0.0745324	0.0749792	0.0773445
Chlorophyllid a	0.0232429	0.01454	0.0189331	0.0151508		0.0228261	0.0151944	0.0185669	0.0487294		0.048907	0.0388436	0.0297664	0.0273863
Fucoxanthin	0.209188	0.218705	0.224262	0.238207		0.245553	0.245486	0.263091	0.267831		0.325258	0.35519	0.350328	0.364077
cis- Fucoxanthin	0.0113956	0.00788161	0.0093983	0.0116262		0.0142517	0.00617512	0.00805211	0.00908805		0.0101805	0.00919584	0.0110723	0.0107235
Neoxanthin	0	0	0	0		0	0	0	0		0	0	0	0
Violaxanthin	0	0	0	0		0	0	0	0		0	0	0	0
Diadinoxanthin	0.102475	0.0555375	0.122254	0.134		0.120233	0.0568516	0.143038	0.146221		0.162333	0.0810284	0.199472	0.211982
Antheraxanthin	0	0	0	0		0	0	0	0		0	0	0	0
Diatoxanthin	0.00107405	0.0461912	0.00518344	0.00404435		0.00139837	0.0629449	0.00592909	0.00471823		0.00212739	0.0848539	0.008989	0.00728
Zeaxanthin	0	0	0	0		0	0	0	0		0	0	0	0
Chlorophyll a	0.42454	0.453003	0.472853	0.515597		0.487969	0.502098	0.543988	0.540581		0.621564	0.701735	0.722255	0.758963
β-Carotin	0.0179796	0.0255905	0.0240126	0.0254636		0.0174395	0.0265265	0.0256604	0.0237092		0.0243344	0.0339781	0.0324379	0.0329037
Phytoen	0	0	0	0		0	0	0	0		0	0	0	0
Pigmentkonz (nmol/ml)
Chlorophyll c	0.0757419	0.0776693	0.0817629	0.0878641		0.0854631	0.0852727	0.093423	0.0962571		0.111516	0.122192	0.122925	0.126803
Chlorophyllid a	0.0260127	0.0162727	0.0211894	0.0169563		0.0255463	0.0170051	0.0207796	0.0545365		0.0547353	0.0434726	0.0333137	0.0306499
Fucoxanthin	0.317466	0.331909	0.340343	0.361505		0.372654	0.372552	0.39927	0.406464		0.493615	0.53904	0.531662	0.552528
cis- Fucoxanthin	0.0172679	0.0119431	0.0142414	0.0176173		0.0215958	0.00935723	0.0122015	0.0137712		0.0154266	0.0139346	0.016778	0.0162494
Neoxanthin	0	0	0	0		0	0	0	0		0	0	0	0
Violaxanthin	0	0	0	0		0	0	0	0		0	0	0	0
Diadinoxanthin	0.17581	0.0952829	0.209745	0.229896		0.206278	0.0975373	0.245402	0.250864		0.278507	0.139016	0.342224	0.363687
Antheraxanthin	0	0	0	0		0	0	0	0		0	0	0	0
Diatoxanthin	0.00189466	0.0814833	0.0091438	0.00713439		0.00246678	0.111037	0.0104592	0.00832316		0.0037528	0.149686	0.015857	0.0128422
Zeaxanthin	0	0	0	0		0	0	0	0		0	0	0	0
Chlorophyll a	0.475132	0.506987	0.529202	0.57704		0.546119	0.561933	0.608815	0.605002		0.695635	0.78536	0.808326	0.849408
β- Carotin	0.0334885	0.0476644	0.0447254	0.0474279		0.0324824	0.0494078	0.0477945	0.0441602		0.0453248	0.0632868	0.0604182	0.0612857
Phytoen	0	0	0	0		0	0	0	0		0	0	0	0
Summen
Fuco+cis-Fuco	0.334734	0.343852	0.354585	0.379123		0.394249	0.381909	0.411471	0.420235		0.509041	0.552975	0.54844	0.568778
VAZ	0	0	0	0		0	0	0	0		0	0	0	0
DT	0.177705	0.176766	0.218889	0.237031		0.208745	0.208575	0.255861	0.259187		0.28226	0.288702	0.358081	0.376529
Chl a+Chlid a	0.501145	0.52326	0.550391	0.593996		0.571666	0.578938	0.629594	0.659538		0.75037	0.828833	0.84164	0.880058
Carotinoide	0.545927	0.568283	0.618199	0.663581		0.635477	0.639892	0.715127	0.723583		0.836626	0.904964	0.966939	1.00659
Car/Chl a	1.08936	1.08604	1.1232	1.11715		1.11162	1.10529	1.13585	1.0971		1.11495	1.09185	1.14887	1.14378		Average (n=3)					S.D.
Sampling Time Point	0	15	30	45		0	15	30	45		0	15	30	45		0	15	30	45		0	15	30	45
Pigment/1000 Chl a
Chlorophyll c	159.412	153.198	154.502	152.267		156.492	151.749	153.451	159.102		160.308	155.587	152.073	149.284		158.737	153.511	153.342	153.551		1.99569	1.93835	1.2181	5.03369
Chlorophyllid a	54.7484	32.0969	40.0403	29.3849		46.7779	30.2617	34.1312	90.1427		78.6839	55.3537	41.2132	36.0839		60.0701	39.2374	38.4615	51.8705		16.6054	13.9872	3.7958	33.3135
Fucoxanthin	668.163	654.67	643.125	626.482		682.367	662.983	655.815	671.84		709.589	686.36	657.732	650.486		686.706	668.005	652.224	649.603		21.051	16.4311	7.93767	22.6916
cis-Fucoxanthin	36.3434	23.557	26.911	30.5305		39.5442	16.6519	20.0413	22.7623		22.1762	17.7429	20.7565	19.1303		32.6879	19.3173	22.5696	24.141		9.243	3.71204	3.77672	5.82381
Neoxanthin	0	0	0	0		0	0	0	0		0	0	0	0
Violaxanthin	0	0	0	0		0	0	0	0		0	0	0	0
Diadinoxanthin	370.024	187.939	396.342	398.406		377.716	173.575	403.082	414.649		400.364	177.01	423.373	428.166		382.702	179.508	407.599	413.74		15.7721	7.50116	14.0706	14.9006
Antheraxanthin	0	0	0	0		0	0	0	0		0	0	0	0
Diatoxanthin	3.98766	160.721	17.2785	12.3638		4.51692	197.599	17.1796	13.7572		5.39478	190.595	19.6171	15.119		4.63312	182.972	18.025	13.7467		0.710721	19.5856	1.37962	1.37766
Zeaxanthin	0	0	0	0		0	0	0	0		0	0	0	0
Chlorophyll a	1000	1000	1000	1000		1000	1000	1000	1000		1000	1000	1000	1000		1000	1000	1000	1000		0	0	0	0
β- Carotin	70.4825	94.015	84.5147	82.1918		59.4787	87.9247	78.5042	72.9919		65.1559	80.5832	74.7448	72.1511		65.039	87.5076	79.2546	75.7782		5.50284	6.72561	4.92798	5.57016
Phytoen	0	0	0	0		0	0	0	0		0	0	0	0
Summen
Fuco+cis-Fuco	704.507	678.227	670.036	657.013		721.911	679.635	675.856	694.602		731.765	704.103	678.488	669.617		719.394	687.322	674.794	673.744		13.8025	14.5502	4.32493	19.1315
VAZ	0	0	0	0		0	0	0	0		0	0	0	0		0	0	0	0		0	0	0	0
DT	374.012	348.66	413.62	410.77		382.233	371.174	420.261	428.407		405.759	367.605	442.99	443.285		387.335	362.48	425.624	427.487		16.4766	12.1003	15.402	16.2769
DEP	0.0106618	0.460967	0.0417738	0.030099		0.0118172	0.532363	0.0408783	0.0321126		0.0132955	0.518478	0.0442832	0.0341068		0.0119249	0.503936	0.0423118	0.0321062		0.00132014	0.0378545	0.00176509	0.0020039
Pigment/1000 Chl c
Chlorophyll c	1000	1000	1000	1000		1000	1000	1000	1000		1000	1000	1000	1000
Chlorophyllid a	343.439	209.513	259.157	192.983		298.916	199.42	222.424	566.571		490.83	355.772	271.009	241.714
Fucoxanthin	4191.41	4273.36	4162.56	4114.37		4360.41	4368.95	4273.79	4222.69		4426.42	4411.41	4325.1	4357.39
cis-Fucoxanthin	227.983	153.769	174.179	200.506		252.692	109.733	130.604	143.067		138.335	114.038	136.49	128.147
Neoxanthin	0	0	0	0		0	0	0	0		0	0	0	0
Violaxanthin	0	0	0	0		0	0	0	0		0	0	0	0
Diadinoxanthin	2321.18	1226.78	2565.28	2616.5		2413.65	1143.83	2626.79	2606.18		2497.47	1137.69	2784.01	2868.14
Antheraxanthin	0	0	0	0		0	0	0	0		0	0	0	0
Diatoxanthin	25.0147	1049.1	111.833	81.1981		28.8637	1302.14	111.955	86.468		33.6526	1225	128.997	101.277
Zeaxanthin	0	0	0	0		0	0	0	0		0	0	0	0
Chlorophyll a	6273.04	6527.51	6472.4	6567.41		6390.12	6589.83	6516.75	6285.27		6238	6427.25	6575.78	6698.66
β- Carotin	442.139	613.683	547.013	539.787		380.076	579.409	511.592	458.773		406.443	517.928	491.505	483.316
Phytoen	0	0	0	0		0	0	0	0		0	0	0	0
Summen
Fuco+cis-Fuco	4419.39	4427.13	4336.74	4314.88		4613.1	4478.68	4404.39	4365.76		4564.75	4525.45	4461.59	4485.54
VAZ	0	0	0	0		0	0	0	0		0	0	0	0
DT	2346.19	2275.88	2677.12	2697.7		2442.52	2445.97	2738.74	2692.65		2531.12	2362.69	2913.01	2969.41
DEP	0.0107767	0.855172	0.0435949	0.0310331		0.0119585	1.13841	0.0426205	0.033178		0.0134747	1.07675	0.0463351	0.0353112

## Sheet: ZEP3-1-57
	AP_Pt_zep3_1_A_LL_0	AP_Pt_zep3_1_A_HL_15	AP_Pt_zep3_1_A_LL_15	AP_Pt_zep3_1_A_LL_30		AP_Pt_zep3_1_B_LL_0	AP_Pt_zep3_1_B_HL_15	AP_Pt_zep3_1_B_LL_15	AP_Pt_zep3_1_B_LL_30		AP_Pt_zep3_1_C_LL_0	AP_Pt_zep3_1_C_HL_15	AP_Pt_zep3_1_C_LL_15	AP_Pt_zep3_1_C_LL_30
HPLC-Date	2023-11-15	2023-11-15	2023-11-15	2023-11-15		2023-11-23	2023-11-23	2023-11-23	2023-11-23		2023-11-27	2023-11-27	2023-11-27	2023-11-27
Kulturvol. [µL]	7000	7000	7000	7000		7000	7000	7000	7000		7000	7000	7000	7000
Extraktvol. [µL]	1000	1000	1000	1000		1000	1000	1000	1000		1000	1000	1000	1000
Injekt-Vol. [µL]	90.9091	90.9091	90.9091	90.9091		90.9091	90.9091	90.9091	90.9091		90.9091	90.9091	90.9091	90.9091
Volumenfaktor	1.57143	1.57143	1.57143	1.57143		1.57143	1.57143	1.57143	1.57143		1.57143	1.57143	1.57143	1.57143
Zellzahl / ml
Sampling Time Point	0	15	30	45		0	15	30	45		0	15	30	45
	Fläche	Fläche	Fläche	Fläche		Fläche	Fläche	Fläche	Fläche		Fläche	Fläche	Fläche	Fläche
Chlorophyll c	632651	667007	730888	757162		681270	606090	681702	692065		645100	673922	709030	713904
Chlorophyllid a	10932	12207	14713	37599		25321	10937	8688	7261		11855	7539	19895	23877
Fucoxanthin	1269492	1427109	1414735	1484774		1406578	1356747	1400699	1419041		1406052	1463785	1413327	1484697
cis- Fucoxanthin	120698	69351	88504	72577		64026	51751	53862	56112		47284	55540	75954	48699
Neoxanthin
Violaxanthin
Diadinoxanthin	452338	199771	324092	392245		514282	173233	342383	398386		521070	175260	330013	397607
Antheraxanthin
Diatoxanthin	543885	852731	878881	888229		610058	907583	943753	927043		567776	977166	970014	969128
Zeaxanthin
Chlorophyll a	1381414	1493554	1543453	1598712		1477797	1436232	1508179	1551607		1416834	1523549	1514468	1599773
β- Carotin	192009	269835	269454	242421		213480	257107	251175	247931		171261	250052	209898	259548
Phytoen
Chl a 440 nm
Chl a 445 nm
445/440
Pigmentkonz (µg/ml)
Chlorophyll c	0.0545641	0.0575272	0.0630367	0.0653027		0.0587573	0.0522733	0.0587946	0.0596883		0.0556378	0.0581236	0.0611515	0.0615719
Chlorophyllid a	0.00493444	0.00550995	0.0066411	0.0169713		0.0114293	0.0049367	0.00392156	0.00327744		0.00535106	0.00340292	0.00898013	0.0107775
Fucoxanthin	0.230407	0.259014	0.256768	0.26948		0.255288	0.246244	0.254221	0.25755		0.255192	0.265671	0.256513	0.269466
cis- Fucoxanthin	0.0219062	0.0125869	0.0160631	0.0131724		0.0116204	0.00939258	0.00977572	0.0101841		0.00858184	0.0100803	0.0137853	0.00883866
Neoxanthin	0	0	0	0		0	0	0	0		0	0	0	0
Violaxanthin	0	0	0	0		0	0	0	0		0	0	0	0
Diadinoxanthin	0.0678118	0.0299485	0.048586	0.0588031		0.0770981	0.0259701	0.051328	0.0597237		0.0781157	0.0262739	0.0494736	0.0596069
Antheraxanthin	0	0	0	0		0	0	0	0		0	0	0	0
Diatoxanthin	0.0790931	0.124006	0.127809	0.129168		0.0887162	0.131983	0.137243	0.134813		0.0825674	0.142102	0.141062	0.140933
Zeaxanthin	0	0	0	0		0	0	0	0		0	0	0	0
Chlorophyll a	0.623537	0.674155	0.696678	0.72162		0.667042	0.648281	0.680756	0.700358		0.639525	0.687694	0.683595	0.722099
β-Carotin	0.0269522	0.0378765	0.037823	0.0340284		0.029966	0.0360899	0.0352572	0.0348019		0.0240398	0.0350996	0.0294632	0.0364325
Phytoen	0	0	0	0		0	0	0	0		0	0	0	0
Pigmentkonz (nmol/ml)
Chlorophyll c	0.0894552	0.094313	0.103346	0.107061		0.0963298	0.0856995	0.0963909	0.0978562		0.0912154	0.0952908	0.100255	0.100944
Chlorophyllid a	0.00552248	0.00616656	0.00743251	0.0189937		0.0127913	0.005525	0.00438888	0.00366801		0.00598874	0.00380845	0.0100503	0.0120619
Fucoxanthin	0.349669	0.393083	0.389675	0.408966		0.387428	0.373702	0.385808	0.390861		0.387283	0.403185	0.389287	0.408945
cis- Fucoxanthin	0.0331947	0.0190731	0.0243406	0.0199603		0.0176086	0.0142327	0.0148133	0.0154321		0.0130042	0.0152748	0.0208891	0.0133933
Neoxanthin	0	0	0	0		0	0	0	0		0	0	0	0
Violaxanthin	0	0	0	0		0	0	0	0		0	0	0	0
Diadinoxanthin	0.116341	0.0513811	0.0833564	0.100885		0.132273	0.0445555	0.0880609	0.102465		0.134019	0.0450769	0.0848793	0.102264
Antheraxanthin	0	0	0	0		0	0	0	0		0	0	0	0
Diatoxanthin	0.139524	0.218752	0.225461	0.227859		0.156499	0.232824	0.242102	0.237816		0.145652	0.250674	0.248839	0.248612
Zeaxanthin	0	0	0	0		0	0	0	0		0	0	0	0
Chlorophyll a	0.697844	0.754493	0.7797	0.807615		0.746533	0.725536	0.761881	0.783819		0.715737	0.769645	0.765058	0.808151
β- Carotin	0.0502005	0.070548	0.0704484	0.0633807		0.0558141	0.0672203	0.0656694	0.0648212		0.044776	0.0653758	0.0548776	0.0678585
Phytoen	0	0	0	0		0	0	0	0		0	0	0	0
Summen
Fuco+cis-Fuco	0.382863	0.412156	0.414015	0.428926		0.405036	0.387935	0.400622	0.406293		0.400287	0.41846	0.410176	0.422338
VAZ	0	0	0	0		0	0	0	0		0	0	0	0
DT	0.255865	0.270133	0.308817	0.328744		0.288772	0.277379	0.330163	0.34028		0.279672	0.295751	0.333718	0.350876
Chl a+Chlid a	0.703366	0.760659	0.787133	0.826609		0.759324	0.731061	0.76627	0.787487		0.721725	0.773454	0.775108	0.820213
Carotinoide	0.688929	0.752837	0.793281	0.821051		0.749623	0.732534	0.796454	0.811394		0.724735	0.779586	0.798772	0.841073
Car/Chl a	0.979474	0.989717	1.00781	0.993276		0.987223	1.00202	1.03939	1.03036		1.00417	1.00793	1.03053	1.02543		Average (n=3)					S.D.
Sampling Time Point	0	15	30	45		0	15	30	45		0	15	30	45		0	15	30	45		0	15	30	45
Pigment/1000 Chl a
Chlorophyll c	128.188	125.002	132.545	132.564		129.036	118.119	126.517	124.845		127.443	123.811	131.042	124.907		128.222	122.311	130.035	127.439		0.797276	3.67865	3.13793	4.43855
Chlorophyllid a	7.91363	8.17312	9.53252	23.5183		17.1343	7.61506	5.76059	4.67966		8.36725	4.94831	13.1366	14.9252		11.1384	6.91217	9.47658	14.3744		5.19755	1.72348	3.68834	9.43139
Fucoxanthin	501.07	520.989	499.775	506.387		518.969	515.071	506.389	498.662		541.097	523.858	508.833	506.025		520.379	519.973	504.999	503.691		20.0504	4.48092	4.68639	4.35969
cis-Fucoxanthin	47.5675	25.2794	31.2179	24.7151		23.5872	19.6168	19.443	19.6883		18.1689	19.8465	27.3039	16.5728		29.7745	21.5809	25.9883	20.3254		15.6455	3.20503	5.99667	4.10839
Neoxanthin	0	0	0	0		0	0	0	0		0	0	0	0
Violaxanthin	0	0	0	0		0	0	0	0		0	0	0	0
Diadinoxanthin	166.715	68.1001	106.908	124.918		177.183	61.4105	115.583	130.725		187.246	58.5683	110.945	126.541		177.048	62.693	111.146	127.395		10.2662	4.89361	4.34108	2.9963
Antheraxanthin	0	0	0	0		0	0	0	0		0	0	0	0
Diatoxanthin	199.935	289.933	289.163	282.138		209.634	320.899	317.769	303.406		203.5	325.7	325.255	307.63		204.357	312.177	310.729	297.725		4.90597	19.4133	19.0481	13.663
Zeaxanthin	0	0	0	0		0	0	0	0		0	0	0	0
Chlorophyll a	1000	1000	1000	1000		1000	1000	1000	1000		1000	1000	1000	1000		1000	1000	1000	1000		0	0	0	0
β- Carotin	71.9366	93.5039	90.3532	78.4788		74.7644	92.6492	86.1938	82.6992		62.5593	84.9427	71.7299	83.9676		69.7534	90.3653	82.759	81.7152		6.38872	4.71546	9.77521	2.87366
Phytoen	0	0	0	0		0	0	0	0		0	0	0	0
Summen
Fuco+cis-Fuco	548.638	546.269	530.993	531.102		542.557	534.688	525.832	518.35		559.266	543.704	536.137	522.598		550.153	541.554	530.987	524.017		8.45714	6.08278	5.15222	6.49358
VAZ	0	0	0	0		0	0	0	0		0	0	0	0		0	0	0	0		0	0	0	0
DT	366.651	358.033	396.071	407.055		386.818	382.309	433.353	434.131		390.746	384.269	436.2	434.172		381.405	374.87	421.875	425.119		12.9277	14.6144	22.3916	15.644
DEP	0.545302	0.809794	0.730078	0.693119		0.541946	0.83937	0.733281	0.698881		0.520798	0.847585	0.745656	0.708545		0.536015	0.832249	0.736338	0.700182		0.013285	0.0198763	0.0082266	0.00779515
Pigment/1000 Chl c
Chlorophyll c	1000	1000	1000	1000		1000	1000	1000	1000		1000	1000	1000	1000
Chlorophyllid a	61.7346	65.384	71.919	177.411		132.787	64.4695	45.5322	37.4837		65.6549	39.9666	100.247	119.49
Fucoxanthin	3908.87	4167.85	3770.6	3819.95		4021.89	4360.61	4002.54	3994.24		4245.8	4231.1	3882.97	4051.2
cis-Fucoxanthin	371.076	202.232	235.526	186.439		182.795	166.077	153.679	157.702		142.565	160.296	208.359	132.681
Neoxanthin	0	0	0	0		0	0	0	0		0	0	0	0
Violaxanthin	0	0	0	0		0	0	0	0		0	0	0	0
Diadinoxanthin	1300.55	544.793	806.579	942.319		1373.13	519.904	913.581	1047.1		1469.26	473.045	846.634	1013.08
Antheraxanthin	0	0	0	0		0	0	0	0		0	0	0	0
Diatoxanthin	1559.7	2319.43	2181.62	2128.31		1624.62	2716.74	2511.67	2430.26		1596.8	2630.62	2482.06	2462.86
Zeaxanthin	0	0	0	0		0	0	0	0		0	0	0	0
Chlorophyll a	7801.04	7999.88	7544.59	7543.53		7749.76	8466.04	7904.08	8009.91		7846.66	8076.81	7631.12	8005.92
β- Carotin	561.181	748.02	681.678	592.007		579.406	784.372	681.282	662.414		490.882	686.066	547.38	672.238
Phytoen	0	0	0	0		0	0	0	0		0	0	0	0
Summen
Fuco+cis-Fuco	4279.95	4370.08	4006.12	4006.38		4204.69	4526.69	4156.22	4151.94		4388.37	4391.4	4091.33	4183.88
VAZ	0	0	0	0		0	0	0	0		0	0	0	0
DT	2860.26	2864.22	2988.2	3070.63		2997.75	3236.65	3425.25	3477.35		3066.05	3103.66	3328.7	3475.94
DEP	1.19926	4.25745	2.70478	2.25859		1.18315	5.22547	2.74926	2.32095		1.0868	5.56103	2.93168	2.43107

## Sheet: ZEP3-2-8
ZEP3-2-8	AP_Pt_zep3_2_A_LL_0	AP_Pt_zep3_2_A_HL_15b	AP_Pt_zep3_2_A_LL_15	AP_Pt_zep3_2_A_LL_30		AP_Pt_zep3_2_B_LL_0	AP_Pt_zep3_2_B_HL_15	AP_Pt_zep3_2_B_LL_15	AP_Pt_zep3_2_B_LL_30		AP_Pt_zep3_2_C_LL_0	AP_Pt_zep3_2_C_HL_15	AP_Pt_zep3_2_C_LL_15	AP_Pt_zep3_2_C_LL_30
HPLC-Date	2023-11-15	2023-11-15	2023-11-15	2023-11-15		2023-11-23	2023-11-23	2023-11-23	2023-11-23		2023-11-27	2023-11-27	2023-11-27	2023-11-27
Kulturvol. [µL]	7000	7000	7000	7000		7000	7000	7000	7000		7000	7000	7000	7000
Extraktvol. [µL]	1000	1000	1000	1000		1000	1000	1000	1000		1000	1000	1000	1000
Injekt-Vol. [µL]	90.9091	45.4545	90.9091	90.9091		90.9091	90.9091	90.9091	90.9091		90.9091	90.9091	90.9091	90.9091
Volumenfaktor	1.57143	3.14286	1.57143	1.57143		1.57143	1.57143	1.57143	1.57143		1.57143	1.57143	1.57143	1.57143
Zellzahl / ml
Sampling Time Point	0	15	30	45		0	15	30	45		0	15	30	45
	Fläche	Fläche	Fläche	Fläche		Fläche	Fläche	Fläche	Fläche		Fläche	Fläche	Fläche	Fläche
Chlorophyll c	742740	338462	726098	753083		636683	662390	647020	685056		653666	665850	686258	873777
Chlorophyllid a	57432	14424	80137	91929		68279	74153	42114	56379		140462	109577	82543	133291
Fucoxanthin	1533398	730995	1481398	1517836		1433859	1460130	1424717	1511678		1463421	1481426	1540794	1896177
cis- Fucoxanthin	106193	45107	74161	81760		41631	51186	50113	45767		54972	55129	47160	53269
Neoxanthin
Violaxanthin
Diadinoxanthin	584106	94195	321140	397901		548316	227242	341534	399769		540046	179527	330981	467980
Antheraxanthin
Diatoxanthin	599515	440861	898065	891371		591257	895043	853410	860179		600987	962544	997906	1175984
Zeaxanthin
Chlorophyll a	1508462	736199	1467798	1511375		1344093	1380631	1387514	1470030		1333719	1414891	1488685	1814098
β- Carotin	225401	107964	224244	234868		193728	222594	177290	198654		198979	274053	210001	302126
Phytoen
Chl a 440 nm
Chl a 445 nm
445/440
Pigmentkonz (µg/ml)
Chlorophyll c	0.0640589	0.0583825	0.0626236	0.0649509		0.0549118	0.057129	0.0558034	0.0590838		0.0563766	0.0574274	0.0591875	0.0753604
Chlorophyllid a	0.0259234	0.0130213	0.0361719	0.0414945		0.0308195	0.0334709	0.0190093	0.0254481		0.0634012	0.0494604	0.0372579	0.0601644
Fucoxanthin	0.278305	0.265345	0.268867	0.275481		0.260239	0.265007	0.25858	0.274363		0.265605	0.268872	0.279647	0.344148
cis- Fucoxanthin	0.0192736	0.0163734	0.0134599	0.0148391		0.00755585	0.00929004	0.00909529	0.00830651		0.00997718	0.0100057	0.00855933	0.00966809
Neoxanthin	0	0	0	0		0	0	0	0		0	0	0	0
Violaxanthin	0	0	0	0		0	0	0	0		0	0	0	0
Diadinoxanthin	0.0875657	0.0282423	0.0481434	0.059651		0.0822003	0.0340668	0.0512008	0.059931		0.0809605	0.0269136	0.0496187	0.0701568
Antheraxanthin	0	0	0	0		0	0	0	0		0	0	0	0
Diatoxanthin	0.087183	0.128222	0.130599	0.129625		0.0859821	0.130159	0.124105	0.125089		0.087397	0.139976	0.145118	0.171015
Zeaxanthin	0	0	0	0		0	0	0	0		0	0	0	0
Chlorophyll a	0.680884	0.664605	0.662529	0.682198		0.606691	0.623184	0.626291	0.663536		0.602009	0.638648	0.671957	0.81884
β-Carotin	0.0316394	0.0303096	0.031477	0.0329682		0.0271934	0.0312453	0.0248861	0.0278849		0.0279305	0.0384686	0.0294777	0.0424092
Phytoen	0	0	0	0		0	0	0	0		0	0	0	0
Pigmentkonz (nmol/ml)
Chlorophyll c	0.105021	0.0957153	0.102668	0.106484		0.0900253	0.0936602	0.0914869	0.0968651		0.0924266	0.0941494	0.0970351	0.12355
Chlorophyllid a	0.0290127	0.014573	0.0404825	0.0464394		0.0344922	0.0374596	0.0212746	0.0284808		0.0709566	0.0553546	0.0416979	0.0673341
Fucoxanthin	0.422359	0.40269	0.408036	0.418073		0.394942	0.402178	0.392424	0.416377		0.403085	0.408044	0.424396	0.522283
cis- Fucoxanthin	0.0292055	0.0248109	0.0203959	0.0224858		0.0114495	0.0140773	0.0137822	0.012587		0.0151185	0.0151617	0.0129701	0.0146502
Neoxanthin	0	0	0	0		0	0	0	0		0	0	0	0
Violaxanthin	0	0	0	0		0	0	0	0		0	0	0	0
Diadinoxanthin	0.150232	0.0484539	0.0825972	0.10234		0.141027	0.0584466	0.0878425	0.102821		0.1389	0.0461743	0.0851283	0.120364
Antheraxanthin	0	0	0	0		0	0	0	0		0	0	0	0
Diatoxanthin	0.153794	0.226189	0.230382	0.228665		0.151676	0.229607	0.218926	0.220663		0.154172	0.246923	0.255994	0.301677
Zeaxanthin	0	0	0	0		0	0	0	0		0	0	0	0
Chlorophyll a	0.762024	0.743806	0.741482	0.763495		0.67899	0.697448	0.700925	0.742609		0.67375	0.714755	0.752033	0.916421
β- Carotin	0.0589308	0.0564541	0.0586283	0.0614059		0.0506499	0.0581969	0.0463522	0.0519378		0.0520228	0.0716508	0.0549045	0.0789905
Phytoen	0	0	0	0		0	0	0	0		0	0	0	0
Summen
Fuco+cis-Fuco	0.451565	0.427501	0.428432	0.440559		0.406392	0.416255	0.406206	0.428963		0.418203	0.423206	0.437366	0.536933
VAZ	0	0	0	0		0	0	0	0		0	0	0	0
DT	0.304026	0.274643	0.312979	0.331005		0.292703	0.288053	0.306769	0.323483		0.293072	0.293097	0.341122	0.422041
Chl a+Chlid a	0.791037	0.758379	0.781964	0.809935		0.713483	0.734908	0.7222	0.77109		0.744706	0.77011	0.793731	0.983755
Carotinoide	0.814522	0.758599	0.800039	0.832969		0.749744	0.762506	0.759327	0.804385		0.763298	0.787954	0.833393	1.03796
Car/Chl a	1.02969	1.00029	1.02312	1.02844		1.05082	1.03755	1.05141	1.04318		1.02496	1.02317	1.04997	1.0551		Average (n=3)					S.D.
Sampling Time Point	0	15	30	45		0	15	30	45		0	15	30	45		0	15	30	45		0	15	30	45
Pigment/1000 Chl a
Chlorophyll c	137.819	128.683	138.464	139.469		132.587	134.29	130.523	130.439		137.182	131.723	129.03	134.818		135.863	131.565	132.672	134.909		2.85478	2.80666	5.07069	4.51576
Chlorophyllid a	38.0732	19.5925	54.5967	60.8247		50.7993	53.7095	30.3521	38.3523		105.316	77.4455	55.4469	73.4751		64.7295	50.2492	46.7986	57.5507		35.7203	29.0813	14.2494	17.7888
Fucoxanthin	554.26	541.392	550.298	547.577		581.661	576.642	559.866	560.694		598.271	570.886	564.332	569.916		578.064	562.974	558.165	559.396		22.2249	18.9105	7.1696	11.2259
cis-Fucoxanthin	38.3262	33.3567	27.507	29.4512		16.8625	20.184	19.6629	16.9496		22.4394	21.2125	17.2467	15.9863		25.876	24.9177	21.4722	20.7957		11.1369	7.32642	5.36413	7.51132
Neoxanthin	0	0	0	0		0	0	0	0		0	0	0	0
Violaxanthin	0	0	0	0		0	0	0	0		0	0	0	0
Diadinoxanthin	197.149	65.1432	111.395	134.042		207.701	83.8007	125.324	138.458		206.159	64.6016	113.197	131.342		203.67	71.1818	116.639	134.614		5.69964	10.9316	7.57528	3.59267
Antheraxanthin	0	0	0	0		0	0	0	0		0	0	0	0
Diatoxanthin	201.824	304.097	310.705	299.497		223.385	329.21	312.339	297.145		228.827	345.465	340.403	329.19		218.012	326.257	321.149	308.611		14.2809	20.8412	16.6944	17.861
Zeaxanthin	0	0	0	0		0	0	0	0		0	0	0	0
Chlorophyll a	1000	1000	1000	1000		1000	1000	1000	1000		1000	1000	1000	1000		1000	1000	1000	1000		0	0	0	0
β- Carotin	77.3346	75.899	79.0691	80.4274		74.596	83.4427	66.1301	69.9396		77.2139	100.245	73.0081	86.1945		76.3815	86.529	72.7358	78.8539		1.54746	12.4631	6.4738	8.24089
Phytoen	0	0	0	0		0	0	0	0		0	0	0	0
Summen
Fuco+cis-Fuco	592.586	574.749	577.805	577.028		598.523	596.826	579.529	577.643		620.71	592.099	581.578	585.902		603.94	587.891	579.637	580.191		14.8238	11.6247	1.8889	4.95535
VAZ	0	0	0	0		0	0	0	0		0	0	0	0		0	0	0	0		0	0	0	0
DT	398.972	369.241	422.099	433.539		431.085	413.01	437.663	435.604		434.986	410.066	453.6	460.532		421.681	397.439	437.788	443.225		19.7631	24.4649	15.7508	15.0241
DEP	0.505859	0.823575	0.736094	0.69082		0.518191	0.797098	0.713653	0.682146		0.526055	0.842461	0.750447	0.714804		0.516702	0.821045	0.733398	0.695923		0.0101804	0.022787	0.0185446	0.0169167
Pigment/1000 Chl c
Chlorophyll c	1000	1000	1000	1000		1000	1000	1000	1000		1000	1000	1000	1000
Chlorophyllid a	276.255	152.254	394.304	436.117		383.139	399.952	232.542	294.025		767.708	587.944	429.72	544.996
Fucoxanthin	4021.64	4207.17	3974.31	3926.16		4387.01	4294.01	4289.4	4298.52		4361.13	4334	4373.64	4227.31
cis-Fucoxanthin	278.09	259.216	198.659	211.167		127.181	150.302	150.647	129.943		163.573	161.039	133.664	118.577
Neoxanthin	0	0	0	0		0	0	0	0		0	0	0	0
Violaxanthin	0	0	0	0		0	0	0	0		0	0	0	0
Diadinoxanthin	1430.49	506.229	804.505	961.085		1566.52	624.028	960.165	1061.48		1502.81	490.437	877.294	974.218
Antheraxanthin	0	0	0	0		0	0	0	0		0	0	0	0
Diatoxanthin	1464.41	2363.15	2243.94	2147.41		1684.82	2451.49	2392.98	2278.04		1668.05	2622.67	2638.16	2441.74
Zeaxanthin	0	0	0	0		0	0	0	0		0	0	0	0
Chlorophyll a	7255.89	7771.02	7222.11	7170.05		7542.22	7446.58	7661.48	7666.43		7289.56	7591.71	7750.12	7417.42
β- Carotin	561.131	589.813	571.046	576.669		562.619	621.362	506.654	536.187		562.855	761.033	565.821	639.341
Phytoen	0	0	0	0		0	0	0	0		0	0	0	0
Summen
Fuco+cis-Fuco	4299.74	4466.39	4172.97	4137.32		4514.19	4444.32	4440.05	4428.46		4524.7	4495.04	4507.3	4345.89
VAZ	0	0	0	0		0	0	0	0		0	0	0	0
DT	2894.9	2869.38	3048.45	3108.49		3251.34	3075.51	3353.15	3339.52		3170.86	3113.1	3515.46	3415.96
DEP	1.02371	4.66814	2.78922	2.23436		1.07551	3.92848	2.49226	2.1461		1.10995	5.34762	3.00716	2.50636

## Sheet: ZEP3-2-8+c5
ZEP3-2-8+c5	AP_Pt_zep3_2cmp_A_LL_0	AP_Pt_zep3_2cmp_A_HL_15	AP_Pt_zep3_2cmp_A_LL_15	AP_Pt_zep3_2cmp_A_LL_30		AP_Pt_zep3_2cmp_B_LL_0	AP_Pt_zep3_2cmp_B_HL_15	AP_Pt_zep3_2cmp_B_LL_15	AP_Pt_zep3_2cmp_B_LL_30		AP_Pt_zep3_2cmp_C_LL_0	AP_Pt_zep3_2cmp_C_HL_15	AP_Pt_zep3_2cmp_C_LL_15	AP_Pt_zep3_2cmp_C_LL_30
HPLC-Date	2023-11-23	2023-11-23	2023-11-23	2023-11-23		2023-11-24	2023-11-24	2023-11-24	2023-11-27		2023-11-28	2023-11-28	2023-11-28	2023-11-28
Kulturvol. [µL]	7000	7000	7000	7000		7000	7000	7000	7000		7000	7000	7000	7000
Extraktvol. [µL]	1000	1000	1000	1000		1000	1000	1000	1000		1000	1000	1000	1000
Injekt-Vol. [µL]	90.9091	90.9091	90.9091	90.9091		90.9091	90.9091	90.9091	90.9091		90.9091	90.9091	90.9091	90.9091
Volumenfaktor	1.57143	1.57143	1.57143	1.57143		1.57143	1.57143	1.57143	1.57143		1.57143	1.57143	1.57143	1.57143
Zellzahl / ml						contaminated with very small amounts of green algal pigments (only this sample!)
Sampling Time Point	0	15	30	45		0	15	30	45		0	15	30	45
	Fläche	Fläche	Fläche	Fläche		Fläche	Fläche	Fläche	Fläche		Fläche	Fläche	Fläche	Fläche
Chlorophyll c	610264	617920	663583	657541		606508	599160	633267	669627		580853	622160	619259	630704
Chlorophyllid a	19922	25921	15971	14344		41478	36174	31784	35861		60387	61387	44742	48733
Fucoxanthin	1362696	1423365	1458113	1462929		1409322	1457158	1452283	1500290		1370157	1350002	1400407	1405444
cis- Fucoxanthin	58170	57072	69902	67095		52946	57244	51895	70863		36906	101288	60654	48751
Neoxanthin
Violaxanthin
Diadinoxanthin	721381	295631	817667	848876		759464	347895	849520	881344		662591	262352	759134	754590
Antheraxanthin
Diatoxanthin	80579	473691	154887	138892		83400	493240	152248	141839		77060	476611	140179	125654
Zeaxanthin
Chlorophyll a	1280331	1319023	1405041	1414223		1313887	1339348	1352399	1407933		1212381	1295093	1332741	1332033
β- Carotin	166570	196783	224049	208079		159154	198504	181457	163218		174131	213043	195137	179835
Phytoen
Chl a 440 nm
Chl a 445 nm
445/440
Pigmentkonz (µg/ml)
Chlorophyll c	0.0526333	0.0532936	0.0572319	0.0567108		0.0523093	0.0516756	0.0546172	0.0577531		0.0500967	0.0536593	0.0534091	0.0543962
Chlorophyllid a	0.00899231	0.0117001	0.00720893	0.00647454		0.0187222	0.0163281	0.0143465	0.0161868		0.0272572	0.0277086	0.0201955	0.0219969
Fucoxanthin	0.247323	0.258335	0.264641	0.265515		0.255786	0.264468	0.263583	0.272296		0.248678	0.245019	0.254168	0.255082
cis- Fucoxanthin	0.0105576	0.0103583	0.0126869	0.0121775		0.00960947	0.0103895	0.00941872	0.0128613		0.00669828	0.0183833	0.0110084	0.00884809
Neoxanthin	0	0	0	0		0	0	0	0		0	0	0	0
Violaxanthin	0	0	0	0		0	0	0	0		0	0	0	0
Diadinoxanthin	0.108145	0.0443193	0.12258	0.127258		0.113854	0.0521544	0.127355	0.132126		0.0993317	0.0393303	0.113805	0.113124
Antheraxanthin	0	0	0	0		0	0	0	0		0	0	0	0
Diatoxanthin	0.011718	0.0688853	0.0225241	0.020198		0.0121282	0.0717282	0.0221403	0.0206266		0.0112063	0.06931	0.0203852	0.0182729
Zeaxanthin	0	0	0	0		0	0	0	0		0	0	0	0
Chlorophyll a	0.577911	0.595375	0.634202	0.638346		0.593057	0.60455	0.610441	0.635507		0.54724	0.584574	0.601567	0.601248
β-Carotin	0.0233813	0.0276223	0.0314496	0.0292079		0.0223403	0.0278639	0.025471	0.0229108		0.0244426	0.0299047	0.0273912	0.0252433
Phytoen	0	0	0	0		0	0	0	0		0	0	0	0
Pigmentkonz (nmol/ml)
Chlorophyll c	0.0862897	0.0873723	0.0938289	0.0929746		0.0857586	0.0847196	0.0895423	0.0946835		0.0821311	0.0879718	0.0875616	0.0891799
Chlorophyllid a	0.0100639	0.0130944	0.00806801	0.0072461		0.0209533	0.0182739	0.0160562	0.0181158		0.0305055	0.0310106	0.0226021	0.0246183
Fucoxanthin	0.375341	0.392052	0.401623	0.402949		0.388184	0.40136	0.400017	0.41324		0.377396	0.371844	0.385728	0.387115
cis- Fucoxanthin	0.0159981	0.0156961	0.0192246	0.0184526		0.0145613	0.0157434	0.0142723	0.0194889		0.01015	0.0278565	0.0166812	0.0134076
Neoxanthin	0	0	0	0		0	0	0	0		0	0	0	0
Violaxanthin	0	0	0	0		0	0	0	0		0	0	0	0
Diadinoxanthin	0.185539	0.0760363	0.210304	0.218331		0.195334	0.0894786	0.218496	0.226682		0.170418	0.0674769	0.195249	0.19408
Antheraxanthin	0	0	0	0		0	0	0	0		0	0	0	0
Diatoxanthin	0.020671	0.121517	0.0397334	0.0356302		0.0213947	0.126532	0.0390564	0.0363862		0.0197683	0.122266	0.0359603	0.0322342
Zeaxanthin	0	0	0	0		0	0	0	0		0	0	0	0
Chlorophyll a	0.64678	0.666326	0.709779	0.714418		0.663731	0.676593	0.683186	0.71124		0.612454	0.654237	0.673256	0.672898
β- Carotin	0.0435495	0.0514487	0.0585773	0.054402		0.0416106	0.0518986	0.0474417	0.0426731		0.0455263	0.0556998	0.0510183	0.0470176
Phytoen	0	0	0	0		0	0	0	0		0	0	0	0
Summen
Fuco+cis-Fuco	0.391339	0.407748	0.420847	0.421402		0.402745	0.417103	0.414289	0.432729		0.387546	0.399701	0.402409	0.400523
VAZ	0	0	0	0		0	0	0	0		0	0	0	0
DT	0.20621	0.197553	0.250037	0.253961		0.216729	0.21601	0.257553	0.263068		0.190187	0.189743	0.231209	0.226315
Chl a+Chlid a	0.656844	0.67942	0.717847	0.721664		0.684685	0.694867	0.699242	0.729356		0.642959	0.685248	0.695858	0.697516
Carotinoide	0.641099	0.656749	0.729462	0.729765		0.661084	0.685012	0.719284	0.73847		0.623259	0.645143	0.684637	0.673855
Car/Chl a	0.976029	0.966632	1.01618	1.01123		0.965531	0.985817	1.02866	1.0125		0.96936	0.941475	0.983875	0.966078		Average (n=3)					S.D.
Sampling Time Point	0	15	30	45		0	15	30	45		0	15	30	45		0	15	30	45		0	15	30	45
Pigment/1000 Chl a
Chlorophyll c	133.414	131.125	132.194	130.14		129.207	125.215	131.066	133.125		134.102	134.465	130.057	132.531		132.241	130.268	131.106	131.932		2.64998	4.68401	1.06932	1.5797
Chlorophyllid a	15.56	19.6517	11.3669	10.1427		31.5689	27.0087	23.5019	25.4707		49.8086	47.3997	33.5714	36.5854		32.3125	31.3533	22.8134	24.0663		17.1364	14.3752	11.1182	13.2772
Fucoxanthin	580.323	588.378	565.842	564.025		584.851	593.207	585.516	581.013		616.203	568.363	572.93	575.296		593.792	583.316	574.763	573.445		19.5402	13.1725	9.96468	8.64424
cis-Fucoxanthin	24.7349	23.5562	27.0854	25.8289		21.9386	23.2686	20.8908	27.4013		16.5727	42.5786	24.7769	19.9252		21.0821	29.8011	24.251	24.3852		4.14801	11.0665	3.1306	3.94164
Neoxanthin	0	0	0	0		0	0	0	0		0	0	0	0
Violaxanthin	0	0	0	0		0	0	0	0		0	0	0	0
Diadinoxanthin	286.866	114.113	296.295	305.607		294.297	132.249	319.82	318.713		278.255	103.138	290.007	288.425		286.473	116.5	302.041	304.248		8.0282	14.7013	15.7148	15.1898
Antheraxanthin	0	0	0	0		0	0	0	0		0	0	0	0
Diatoxanthin	31.9599	182.368	55.9799	49.873		32.234	187.013	57.168	51.1588		32.2772	186.883	53.4126	47.9035		32.1571	185.421	55.5202	49.6451		0.172073	2.64483	1.91947	1.63953
Zeaxanthin	0	0	0	0		0	0	0	0		0	0	0	0
Chlorophyll a	1000	1000	1000	1000		1000	1000	1000	1000		1000	1000	1000	1000		1000	1000	1000	1000		0	0	0	0
β- Carotin	67.3328	77.2125	82.529	76.1487		62.692	76.7058	69.4418	59.9982		74.3343	85.1371	75.7785	69.8733		68.1197	79.6851	75.9164	68.6734		5.86092	4.72832	6.54465	8.14184
Phytoen	0	0	0	0		0	0	0	0		0	0	0	0
Summen
Fuco+cis-Fuco	605.057	611.934	592.927	589.854		606.789	616.475	606.407	608.414		632.776	610.942	597.706	595.221		614.874	613.117	599.014	597.83		15.5274	2.95008	6.83453	9.55146
VAZ	0	0	0	0		0	0	0	0		0	0	0	0		0	0	0	0		0	0	0	0
DT	318.826	296.481	352.275	355.48		326.531	319.261	376.988	369.872		310.532	290.021	343.42	336.328		318.63	301.921	357.561	353.893		8.00117	15.3605	17.397	16.828
DEP	0.100243	0.615109	0.15891	0.140298		0.0987166	0.585767	0.151644	0.138315		0.103942	0.644377	0.155531	0.142431		0.100967	0.615084	0.155362	0.140348		0.00268679	0.0293049	0.00363579	0.0020585
Pigment/1000 Chl c
Chlorophyll c	1000	1000	1000	1000		1000	1000	1000	1000		1000	1000	1000	1000
Chlorophyllid a	116.629	149.869	85.9864	77.9364		244.329	215.698	179.314	191.33		371.424	352.507	258.129	276.052
Fucoxanthin	4349.78	4487.14	4280.37	4333.97		4526.47	4737.5	4467.35	4364.43		4595.04	4226.86	4405.22	4340.84
cis-Fucoxanthin	185.399	179.646	204.89	198.47		169.795	185.829	159.392	205.832		123.583	316.653	190.508	150.344
Neoxanthin	0	0	0	0		0	0	0	0		0	0	0	0
Violaxanthin	0	0	0	0		0	0	0	0		0	0	0	0
Diadinoxanthin	2150.19	870.256	2241.36	2348.29		2277.72	1056.17	2440.15	2394.1		2074.96	767.029	2229.85	2176.28
Antheraxanthin	0	0	0	0		0	0	0	0		0	0	0	0
Diatoxanthin	239.554	1390.79	423.466	383.225		249.476	1493.53	436.178	384.292		240.692	1389.83	410.686	361.451
Zeaxanthin	0	0	0	0		0	0	0	0		0	0	0	0
Chlorophyll a	7495.45	7626.29	7564.61	7684.01		7739.53	7986.26	7629.76	7511.76		7457.03	7436.9	7688.94	7545.4
β- Carotin	504.69	588.844	624.3	585.128		485.206	612.593	529.825	450.693		554.313	633.156	582.656	527.222
Phytoen	0	0	0	0		0	0	0	0		0	0	0	0
Summen
Fuco+cis-Fuco	4535.18	4666.79	4485.26	4532.44		4696.26	4923.33	4626.74	4570.27		4718.63	4543.51	4595.73	4491.18
VAZ	0	0	0	0		0	0	0	0		0	0	0	0
DT	2389.74	2261.05	2664.82	2731.51		2527.19	2549.7	2876.33	2778.39		2315.65	2156.86	2640.54	2537.73
DEP	0.111411	1.59814	0.188933	0.163193		0.109529	1.4141	0.178751	0.160517		0.115999	1.81196	0.184177	0.166087

## Sheet: Eichung
	Methode:	PigScan							Chl a	Eichfkt. ML
	Fluß:	0,8 ml/min							l	440 nm	430 nm
									Area / µg	3.48455e+06	5.72935e+06
									E (l) / E (664)	0.708089	1.1653
									e (l)	620.994	1021.97
									Area / (µg*e)	5611.24	5606.2
															(L/10g/cm)	(L/mol/cm)
		HPLC	Lit.	Lit.			Math.	Math.			Korrigierte		Korrig.		HPLC	HPLC
Pigm.-Typ	Pigment	l max	l max	e max	l quant	e-Faktor	e quant	Molgew	Area / µg	Korrekt.fakt.	Area / µg		e quant		e max	e max (mol)
Chl	Chl c1&2		443	3180	440		3250	609.96	1.82202e+07	1	1.82202e+07		3250
Ant	Chlid a	430 / 663	664	877	440	0.708089	620.994	893.52	3.48142e+06	1	3.48142e+06		620.994
Ant	Fuco	449	449	1650	440	0.936	1544.4	658.93	8.65822e+06	1	8.65822e+06		1544.4		1650	108700
Deriv	cis-Fuco	449	449	1650	440	0.936	1544.4	659.93	8.65822e+06	1	8.65822e+06		1544.4		1650	108900
Ant	cis-Neo	439	439	2240	440	0.992	2222.08	600.89	1.24574e+07	1	1.24574e+07		2222.08		2240	134600
Xcycle	Viola	443	441	2500	440	0.984	2460	600.89	1.37913e+07	1	1.37913e+07		2460		2500	150200	V-Typ
Xcycle	Diadino	449	448	2250	440	0.831	1869.75	582.87	1.04822e+07	1	1.04822e+07		1869.75		2250	131100	A-Typ
Xcycle	Anthera	449	448	2350	440	0.857	2013.95	584.89	1.12906e+07	1	1.12906e+07		2013.95		2350	137400	A-Typ
Xcycle	Diato	455	454	2500	440	0.771	1927.5	566.88	1.0806e+07	1	1.0806e+07		1927.5		2500	141700	Z-Typ
Xcycle	Zea	455	454	2500	440	0.781	1952.5	568.89	1.09461e+07	1	1.09461e+07		1952.5		2500	142200	Z-Typ
Chl	Chl a	430 / 663	664	877	440 nm	0.708089	620.994	893.52	3.48142e+06	1	3.48142e+06		620.994		877	78400
Pre	beta-Car	456	454	2590	440	0.771	1996.89	536.89	1.1195e+07	1	1.1195e+07		1996.89		2590	139100	Z-Typ
Pre	Phytoen	286.7	287	756	286.7	1	756	544.96	4.23829e+06	1	4.23829e+06		756		756	41200	Z-Typ
Xcycle	Viola	443	441	2500	440	0.984	2460	600.89	1.37913e+07	1	1.37913e+07		2460		2500	150200	V-Typ

## Sheet: Chl ac Ratios
Chl a (nmol/mL)
	WT			zep3-1			zep3-2			zep3-2+ZEP3
	Replicate 1	Replicate 2	Replicate 3	Replicate 1	Replicate 2	Replicate 3	Replicate 1	Replicate 2	Replicate 3	Replicate 1	Replicate 2	Replicate 3
T0	0.475132	0.546119	0.695635	0.697844	0.746533	0.715737	0.762024	0.67899	0.67375	0.64678	0.663731	0.612454
Chl c (nmol/mL)	WT			zep3-1			zep3-2			zep3-2+ZEP3
	Replicate 1	Replicate 2	Replicate 3	Replicate 1	Replicate 2	Replicate 3	Replicate 1	Replicate 2	Replicate 3	Replicate 1	Replicate 2	Replicate 3
T0	0.0757419	0.0854631	0.111516	0.0894552	0.0963298	0.0912154	0.105021	0.0900253	0.0924266	0.0862897	0.0857586	0.0821311
Chl a:c	WT			zep3-1			zep3-2			zep3-2+ZEP3
	Replicate 1	Replicate 2	Replicate 3	Replicate 1	Replicate 2	Replicate 3	Replicate 1	Replicate 2	Replicate 3	Replicate 1	Replicate 2	Replicate 3
T0	6.27304	6.39012	6.238	7.80104	7.74976	7.84666	7.25589	7.54222	7.28956	7.49545	7.73953	7.45703
Mean chl a:c	WT	zep3-1	zep3-2	zep3-2+ZEP3
T0	6.30039	7.79916	7.36255	7.564
Standard deviation chl a:c	WT	zep3-1	zep3-2	zep3-2+ZEP3
T0	0.0796626	0.048476	0.1565	0.153219
