# Supplementary material for: Identifying the gene responsible for non‐photochemical quenching reversal in Phaeodactylum tricornutum
Source: Plant J. 2024 Oct 30;120(5):2113–26. doi: 10.1111/tpj.17104 (PMC11629738; doi:10.1111/tpj.17104)
Supplement: Supplementary file 3 — Data S2. Gene sequences and primers excel file. [file TPJ-120-2113-s001.xlsx]

## Sheet: Sequences
Table Sxxx	Sequence information of all the genetic components used in this study
Reference	Description	Sequence
cDNA ZEP3	cDNA of ZEP3 gene from recombinant protein expression	ATGAAAAGATCTTGCAGTATAGTCACAATCCTATACGTAGCCACCACGGTGAGGGCTTTTGCTCCCGCCCCACTGGTACAATCAAGCTGCTTCTTCCAGAGACAACCCACTACAACGGCCCGCTTTGTTTCCGGCACGGCACCACCTTCGAGCAATGTCGCCTCGGAAGAAAAGGTGGACGCCATTTCTGAAGCGCACCGGCTCAAAGTGCTGATTGCTGGCGCCGGAGTTGGTGGTCTTTCCTTGGCCAAGGTTTTGACCAAGATGCCCACCATGGATGTTACCGTACTGGAACAAACGTCCGAATTCAAACGGTTCGGTGGACCCATCCAGCTCGCTAGTAACGCGATGGAAATTCTTAAACATATGGACAAGCCAGTATTCGACAAAGTCATGGAG…
ZEP3 DNA	Sequence verified ZEP3 gene	CAAGCTGGTAACACCGAGAAACTTCATGGTAACCTTTCCTGGCCTTTCCCGAAAGTGATCTATCAAGAAATGTGTGAAACTGCTTTTTCTAGCTGAAGTCCGTACGAGGGATTTTGGTGTCTCTTTTTCCATGTTGGTCGATAATGCTATTCGTCTCGGTCGCTTCGTCGGATCCAGCGCGGTGGAATGGATCGGCGGACGAGAATCGTACGGAGATGAATGCTGATGATTCTGCGTCCACTGACGTTGTTGATGTCATCGTGGCCGTCCCGGATGAGATCACGTTCATGACTTGAAAATGTTCCAAATTGCCGCTGAATACCGGATAGGACATTCCGCTTATTCCGTATATTGCCTGCCACGCAATTGGGCGTTGACGTATGTGTTCGAAACGGTGAA…
NosT	Terminator	CGTTCAAACATTTGGCAATAAAGTTTCTTAAGATTGAATCCTGTTGCCGGTCTTGCGATGATTATCATATAATTTCTGTTGAATTACGTTAAGCATGTAATAATTAACATGTAATGCATGACGTTATTTATGAGATGGGTTTTTATGATTAGAGTCCCGCAATTATACATTTAATACGCGATAGAAAACAAAATATAGCGCGCAAACTAGGATAAATTATCGCGCGCGGTGTCATCTATGTTACTAGATCGGG
pEF2	Constitutive promoter	TCCATTTTGACATGTTTCCTAGCTAGAAGGAACAGCTATTCATATGAATTTTCCGAGGTCACGCTGTGATGGATCGATTCGTTCCCGTCACAGACGCAAGCAGCGAGGTGATGGCTGGACGGGCACGCGTCACAATTTAGAACAACCCGGACTCTTGTGACGCGAGCTCCGGGTGCGGAAAACCCTACGGGGTGAAAGGAGCCGCAGCTTCCACCCATTTACTTGACTGATAACCCAGTACACACAACGCTACCGTGACGGAAATGCCGCGCGCTGTGAAGCCGTGGTGAATCTTTCGCTGCTGCTCGTTCTCTCCACACACAGAATTGCACGGCTTGACGATTAGCAAAAAGCAGAAGAAGCAGTGTCAAGATGGTGAGTGTCTTGAGTACAAAAGTA…
DiaXVE	Synthetic transcription factor	ATGAAGGCCTTGACCGCTCGTCAGCAGGAAGTTTTTGATTTGATTCGTGACCACATTTCCCAGACCGGAATGCCCCCGACCCGTGCCGAAATTGCTCAGCGCCTCGGATTCCGTTCCCCCAATGCTGCCGAAGAACACCTCAAGGCCCTCGCTCGTAAGGGAGTTATTGAAATTGTCTCCGGAGCCTCCCGCGGTATTCGTTTGCTCCAGGAAGAAGAAGAAGGACTCCCCTTGGTTGGACGTGTTGCCGCTGGAGAACCCTCCTCGGCCCCGCCCACCGATGTCTCCCTCGGAGACGAATTGCACTTGGATGGAGAAGACGTCGCCATGGCTCACGCTGATGCCTTGGACGACTTCGATCTCGACATGCTCGGAGACGGAGATTCCCCGGGACCCGGA…
BleoR	Zeocin resistance gene	ATGGCCAAGTTGACCAGTGCCGTTCCGGTGCTCACCGCGCGCGACGTCGCCGGAGCGGTCGAGTTCTGGACCGACCGGCTCGGGTTCTCCCGGGACTTCGTGGAGGACGACTTCGCCGGTGTGGTCCGGGACGACGTGACCCTGTTCATCAGCGCGGTCCAGGACCAGGTGGTGCCGGACAACACCCTGGCCTGGGTGTGGGTGCGCGGCCTGGACGAGCTGTACGCCGAGTGGTCGGAGGTCGTGTCCACGAACTTCCGGGACGCCTCCGGGCCGGCCATGACCGAGATCGGCGAGCAGCCGTGGGGGCGGGAGTTCGCCCTGCGCGACCCGGCCGGCAACTGCGTGCACTTCGTGGCCGAGGAGCAGGACTGA
BSD	Blasticidin resistance gene	ATGCCCTTGTCCCAGGAAGAGTCCACCCTCATCGAACGTGCCACCGCCACCATCAATTCGATTCCCATTTCCGAGGACTACTCCGTCGCTTCGGCCGCTCTCTCCTCCGATGGACGTATCTTCACGGGAGTCAACGTCTACCATTTCACCGGTGGACCCTGCGCCGAACTCGTCGTTTTGGGAACCGCCGCCGCCGCTGCTGCTGGAAACTTGACCTGCATCGTCGCCATCGGAAACGAGAATCGCGGTATCTTGTCGCCGTGCGGACGTTGCCGTCAAGTCCTCTTGGACCTCCACCCGGGTATCAAGGCCATCGTCAAGGATTCCGACGGACAGCCGACCGCTGTCGGAATTCGTGAACTCCTCCCCTCCGGATACGTCTGGGAAGGATAA

## Sheet: Primers
Primer No./Title	Sequence	Comments	Direction
1/Zf	GCCCACCATGGATGTTACCG	ZEP3 5'arm, Zf	F
2/Zr	GGGTCGTGCCAAAAATGCGTACCAC	ZEP3 3'arm, Zr	R
3/BZf	GGCCAAGTTGACCAGTGCC	Bleomycin resistance casette, BZf	F
4/BZr	GCCATTTTTCAAAACGTGAAGGTGGATTAG	Outside ZEP3, BZr	R
5	CCAGGATTCCCTCAGTAAGGGCG	28S rRNA	F
6	CCGCCCAACCCAGCCAAGCC	28S rRNA	R
7/Xf	GTGACCACATTTCCCAGACC	XVE B-estradiol transcription factor, Xf	F
8/Xr	TCCTGGAGCAAACGAATACC	XVE B-estradiol transcription factor, Xr	R
9	CGTACCTAGGATGAAAAGATCTTGCAGTATAGTCACA	ZEP3 whole gene	F
10	TATTGCCAAATGTTTGAACGTTACAAACCGGCTGCGC	ZEP3 whole gene	R
11	GTGGCGCAGCCGGTTTGTAACGTTCAAACATTTGGCAATAAA	NosT + ZEP3 overlap	F
12	GCTACCTGCAGGCCCGATCTAGTAACATAGATGACA	NosT	R
13	CGACTCACTATAGGGAGAGCGGC	pJET
14	AAGAACATCGATTTTCCATGGCAG	pJET

## Sheet: sgRNA
Reference	Sequence	PAM
sgRNA1	GTGCGGTGCGGGCTACTATG	CGG
sgRNA2	ATGCGGGATAGTCCAGCCAA	AGG
